# Supplementary material for: Lactiplantibacillus plantarum S1 as a Novel Dual-Functional Probiotic Strain for High-Efficiency Organoselenium Biotransformation in Functional Food Development
Source: Foods. 2025 May 22;14(11):1851. doi: 10.3390/foods14111851 (PMC12154060; doi:10.3390/foods14111851)
Supplement: Supplementary file 1 [file foods-14-01851-s001.zip]

Archive with 1 entries (1 files):
- foods-3621992-supplementary.pdf
